# Supplementary material for: Multi-Granularity Mask-Guided Network: An Integrated AI Framework for Region-Level Segmentation and Grading of Cataract Subtypes on AS-OCT Images
Source: J Clin Med. 2026 Apr 7;15(7):2798. doi: 10.3390/jcm15072798 (PMC13073274; doi:10.3390/jcm15072798)
Supplement: Supplementary file 1 [file jcm-15-02798-s001.zip]

Archive with 1 entries (1 files):
- jcm-4143953-supplementary.pdf
